# Supplementary material for: Prevalence of Intestinal Parasitic Infections, Genotypes, and Drug Susceptibility of Giardia lamblia among Preschool and School-Aged Children: A Cross-Sectional Study in Thailand
Source: Trop Med Infect Dis. 2023 Aug 1;8(8):394. doi: 10.3390/tropicalmed8080394 (PMC10457730; doi:10.3390/tropicalmed8080394)
Supplement: Supplementary file 1 [file tropicalmed-08-00394-s001.zip]

Archive with 1 entries (1 files):
- tropicalmed-2385231-supplementary.pdf
